# Supplementary material for: Performance impact of mutation operators of a subpopulation-based genetic algorithm for multi-robot task allocation problems
Source: Springerplus. 2016 Aug 18;5(1):1361. doi: 10.1186/s40064-016-3027-2 (PMC4990531; doi:10.1186/s40064-016-3027-2)
Supplement: Supplementary file 1 — 10.1186/s40064-016-3027-2 The implementation of the subpopulation-based genetic algorithm and test results for solving Prob.C can be downloaded from https://figshare.com/s/752db35c921eea01f988. [file 40064_2016_3027_MOESM1_ESM.zip]

Archive with 202 entries (198 files):
- Prob.C/
- Prob.C/Initial Population/
- Prob.C/Initial Population/Case1CO_ini_LW_pop200_run1.mat
- Prob.C/Initial Population/Case1CO_ini_LW_pop200_run10.mat
- Prob.C/Initial Population/Case1CO_ini_LW_pop200_run11.mat
- Prob.C/Initial Population/Case1CO_ini_LW_pop200_run12.mat
- Prob.C/Initial Population/Case1CO_ini_LW_pop200_run13.mat
- Prob.C/Initial Population/Case1CO_ini_LW_pop200_run14.mat
- Prob.C/Initial Population/Case1CO_ini_LW_pop200_run15.mat
- Prob.C/Initial Population/Case1CO_ini_LW_pop200_run16.mat
- Prob.C/Initial Population/Case1CO_ini_LW_pop200_run17.mat
- Prob.C/Initial Population/Case1CO_ini_LW_pop200_run18.mat
- Prob.C/Initial Population/Case1CO_ini_LW_pop200_run19.mat
- Prob.C/Initial Population/Case1CO_ini_LW_pop200_run2.mat
- Prob.C/Initial Population/Case1CO_ini_LW_pop200_run20.mat
- Prob.C/Initial Population/Case1CO_ini_LW_pop200_run3.mat
- Prob.C/Initial Population/Case1CO_ini_LW_pop200_run4.mat
- Prob.C/Initial Population/Case1CO_ini_LW_pop200_run5.mat
- Prob.C/Initial Population/Case1CO_ini_LW_pop200_run6.mat
- Prob.C/Initial Population/Case1CO_ini_LW_pop200_run7.mat
- Prob.C/Initial Population/Case1CO_ini_LW_pop200_run8.mat
- Prob.C/Initial Population/Case1CO_ini_LW_pop200_run9.mat
- Prob.C/Readme.pdf
- Prob.C/Results/
- Prob.C/Results/Case1PA_CO_LW_ALL_TS10A_2_pop200_run1.mat
- Prob.C/Results/Case1PA_CO_LW_ALL_TS10A_2_pop200_run10.mat
- Prob.C/Results/Case1PA_CO_LW_ALL_TS10A_2_pop200_run11.mat
- Prob.C/Results/Case1PA_CO_LW_ALL_TS10A_2_pop200_run12.mat
- Prob.C/Results/Case1PA_CO_LW_ALL_TS10A_2_pop200_run13.mat
- Prob.C/Results/Case1PA_CO_LW_ALL_TS10A_2_pop200_run14.mat
- Prob.C/Results/Case1PA_CO_LW_ALL_TS10A_2_pop200_run15.mat
- Prob.C/Results/Case1PA_CO_LW_ALL_TS10A_2_pop200_run16.mat
- Prob.C/Results/Case1PA_CO_LW_ALL_TS10A_2_pop200_run17.mat
- Prob.C/Results/Case1PA_CO_LW_ALL_TS10A_2_pop200_run18.mat
- Prob.C/Results/Case1PA_CO_LW_ALL_TS10A_2_pop200_run19.mat
- Prob.C/Results/Case1PA_CO_LW_ALL_TS10A_2_pop200_run2.mat
- Prob.C/Results/Case1PA_CO_LW_ALL_TS10A_2_pop200_run20.mat
- Prob.C/Results/Case1PA_CO_LW_ALL_TS10A_2_pop200_run3.mat
- Prob.C/Results/Case1PA_CO_LW_ALL_TS10A_2_pop200_run4.mat
- Prob.C/Results/Case1PA_CO_LW_ALL_TS10A_2_pop200_run5.mat
- Prob.C/Results/Case1PA_CO_LW_ALL_TS10A_2_pop200_run6.mat
- Prob.C/Results/Case1PA_CO_LW_ALL_TS10A_2_pop200_run7.mat
- Prob.C/Results/Case1PA_CO_LW_ALL_TS10A_2_pop200_run8.mat
- Prob.C/Results/Case1PA_CO_LW_ALL_TS10A_2_pop200_run9.mat
- Prob.C/Results/Case1PA_CO_LW_DP_TS10A_2_pop200_run1.mat
- Prob.C/Results/Case1PA_CO_LW_DP_TS10A_2_pop200_run10.mat
- Prob.C/Results/Case1PA_CO_LW_DP_TS10A_2_pop200_run11.mat
- Prob.C/Results/Case1PA_CO_LW_DP_TS10A_2_pop200_run12.mat
- Prob.C/Results/Case1PA_CO_LW_DP_TS10A_2_pop200_run13.mat
- Prob.C/Results/Case1PA_CO_LW_DP_TS10A_2_pop200_run14.mat
- Prob.C/Results/Case1PA_CO_LW_DP_TS10A_2_pop200_run15.mat
- Prob.C/Results/Case1PA_CO_LW_DP_TS10A_2_pop200_run16.mat
- Prob.C/Results/Case1PA_CO_LW_DP_TS10A_2_pop200_run17.mat
- Prob.C/Results/Case1PA_CO_LW_DP_TS10A_2_pop200_run18.mat
- Prob.C/Results/Case1PA_CO_LW_DP_TS10A_2_pop200_run19.mat
- Prob.C/Results/Case1PA_CO_LW_DP_TS10A_2_pop200_run2.mat
- Prob.C/Results/Case1PA_CO_LW_DP_TS10A_2_pop200_run20.mat
- Prob.C/Results/Case1PA_CO_LW_DP_TS10A_2_pop200_run3.mat
- Prob.C/Results/Case1PA_CO_LW_DP_TS10A_2_pop200_run4.mat
- Prob.C/Results/Case1PA_CO_LW_DP_TS10A_2_pop200_run5.mat
- Prob.C/Results/Case1PA_CO_LW_DP_TS10A_2_pop200_run6.mat
- Prob.C/Results/Case1PA_CO_LW_DP_TS10A_2_pop200_run7.mat
- Prob.C/Results/Case1PA_CO_LW_DP_TS10A_2_pop200_run8.mat
- Prob.C/Results/Case1PA_CO_LW_DP_TS10A_2_pop200_run9.mat
- Prob.C/Results/Case1PA_CO_LW_IS_TS10A_2_pop200_run1.mat
- Prob.C/Results/Case1PA_CO_LW_IS_TS10A_2_pop200_run10.mat
- Prob.C/Results/Case1PA_CO_LW_IS_TS10A_2_pop200_run11.mat
- Prob.C/Results/Case1PA_CO_LW_IS_TS10A_2_pop200_run12.mat
- Prob.C/Results/Case1PA_CO_LW_IS_TS10A_2_pop200_run13.mat
- Prob.C/Results/Case1PA_CO_LW_IS_TS10A_2_pop200_run14.mat
- Prob.C/Results/Case1PA_CO_LW_IS_TS10A_2_pop200_run15.mat
- Prob.C/Results/Case1PA_CO_LW_IS_TS10A_2_pop200_run16.mat
- Prob.C/Results/Case1PA_CO_LW_IS_TS10A_2_pop200_run17.mat
- Prob.C/Results/Case1PA_CO_LW_IS_TS10A_2_pop200_run18.mat
- Prob.C/Results/Case1PA_CO_LW_IS_TS10A_2_pop200_run19.mat
- Prob.C/Results/Case1PA_CO_LW_IS_TS10A_2_pop200_run2.mat
- Prob.C/Results/Case1PA_CO_LW_IS_TS10A_2_pop200_run20.mat
- Prob.C/Results/Case1PA_CO_LW_IS_TS10A_2_pop200_run3.mat
- Prob.C/Results/Case1PA_CO_LW_IS_TS10A_2_pop200_run4.mat
- Prob.C/Results/Case1PA_CO_LW_IS_TS10A_2_pop200_run5.mat
- Prob.C/Results/Case1PA_CO_LW_IS_TS10A_2_pop200_run6.mat
- Prob.C/Results/Case1PA_CO_LW_IS_TS10A_2_pop200_run7.mat
- Prob.C/Results/Case1PA_CO_LW_IS_TS10A_2_pop200_run8.mat
- Prob.C/Results/Case1PA_CO_LW_IS_TS10A_2_pop200_run9.mat
- Prob.C/Results/Case1PA_CO_LW_IVDP_TS10A_2_pop200_run1.mat
- Prob.C/Results/Case1PA_CO_LW_IVDP_TS10A_2_pop200_run10.mat
- Prob.C/Results/Case1PA_CO_LW_IVDP_TS10A_2_pop200_run11.mat
- Prob.C/Results/Case1PA_CO_LW_IVDP_TS10A_2_pop200_run12.mat
- Prob.C/Results/Case1PA_CO_LW_IVDP_TS10A_2_pop200_run13.mat
- Prob.C/Results/Case1PA_CO_LW_IVDP_TS10A_2_pop200_run14.mat
- Prob.C/Results/Case1PA_CO_LW_IVDP_TS10A_2_pop200_run15.mat
- Prob.C/Results/Case1PA_CO_LW_IVDP_TS10A_2_pop200_run16.mat
- Prob.C/Results/Case1PA_CO_LW_IVDP_TS10A_2_pop200_run17.mat
- Prob.C/Results/Case1PA_CO_LW_IVDP_TS10A_2_pop200_run18.mat
- Prob.C/Results/Case1PA_CO_LW_IVDP_TS10A_2_pop200_run19.mat
- Prob.C/Results/Case1PA_CO_LW_IVDP_TS10A_2_pop200_run2.mat
- Prob.C/Results/Case1PA_CO_LW_IVDP_TS10A_2_pop200_run20.mat
- Prob.C/Results/Case1PA_CO_LW_IVDP_TS10A_2_pop200_run3.mat
- Prob.C/Results/Case1PA_CO_LW_IVDP_TS10A_2_pop200_run4.mat
- Prob.C/Results/Case1PA_CO_LW_IVDP_TS10A_2_pop200_run5.mat
- Prob.C/Results/Case1PA_CO_LW_IVDP_TS10A_2_pop200_run6.mat
- Prob.C/Results/Case1PA_CO_LW_IVDP_TS10A_2_pop200_run7.mat
- Prob.C/Results/Case1PA_CO_LW_IVDP_TS10A_2_pop200_run8.mat
- Prob.C/Results/Case1PA_CO_LW_IVDP_TS10A_2_pop200_run9.mat
- Prob.C/Results/Case1PA_CO_LW_IVIS_TS10A_2_pop200_run1.mat
- Prob.C/Results/Case1PA_CO_LW_IVIS_TS10A_2_pop200_run10.mat
- Prob.C/Results/Case1PA_CO_LW_IVIS_TS10A_2_pop200_run11.mat
- Prob.C/Results/Case1PA_CO_LW_IVIS_TS10A_2_pop200_run12.mat
- Prob.C/Results/Case1PA_CO_LW_IVIS_TS10A_2_pop200_run13.mat
- Prob.C/Results/Case1PA_CO_LW_IVIS_TS10A_2_pop200_run14.mat
- Prob.C/Results/Case1PA_CO_LW_IVIS_TS10A_2_pop200_run15.mat
- Prob.C/Results/Case1PA_CO_LW_IVIS_TS10A_2_pop200_run16.mat
- Prob.C/Results/Case1PA_CO_LW_IVIS_TS10A_2_pop200_run17.mat
- Prob.C/Results/Case1PA_CO_LW_IVIS_TS10A_2_pop200_run18.mat
- Prob.C/Results/Case1PA_CO_LW_IVIS_TS10A_2_pop200_run19.mat
- Prob.C/Results/Case1PA_CO_LW_IVIS_TS10A_2_pop200_run2.mat
- Prob.C/Results/Case1PA_CO_LW_IVIS_TS10A_2_pop200_run20.mat
- Prob.C/Results/Case1PA_CO_LW_IVIS_TS10A_2_pop200_run3.mat
- Prob.C/Results/Case1PA_CO_LW_IVIS_TS10A_2_pop200_run4.mat
- Prob.C/Results/Case1PA_CO_LW_IVIS_TS10A_2_pop200_run5.mat
- Prob.C/Results/Case1PA_CO_LW_IVIS_TS10A_2_pop200_run6.mat
- Prob.C/Results/Case1PA_CO_LW_IVIS_TS10A_2_pop200_run7.mat
- Prob.C/Results/Case1PA_CO_LW_IVIS_TS10A_2_pop200_run8.mat
- Prob.C/Results/Case1PA_CO_LW_IVIS_TS10A_2_pop200_run9.mat
- Prob.C/Results/Case1PA_CO_LW_IVSW_TS10A_2_pop200_run1.mat
- Prob.C/Results/Case1PA_CO_LW_IVSW_TS10A_2_pop200_run10.mat
- Prob.C/Results/Case1PA_CO_LW_IVSW_TS10A_2_pop200_run11.mat
- Prob.C/Results/Case1PA_CO_LW_IVSW_TS10A_2_pop200_run12.mat
- Prob.C/Results/Case1PA_CO_LW_IVSW_TS10A_2_pop200_run13.mat
- Prob.C/Results/Case1PA_CO_LW_IVSW_TS10A_2_pop200_run14.mat
- Prob.C/Results/Case1PA_CO_LW_IVSW_TS10A_2_pop200_run15.mat
- Prob.C/Results/Case1PA_CO_LW_IVSW_TS10A_2_pop200_run16.mat
- Prob.C/Results/Case1PA_CO_LW_IVSW_TS10A_2_pop200_run17.mat
- Prob.C/Results/Case1PA_CO_LW_IVSW_TS10A_2_pop200_run18.mat
- Prob.C/Results/Case1PA_CO_LW_IVSW_TS10A_2_pop200_run19.mat
- Prob.C/Results/Case1PA_CO_LW_IVSW_TS10A_2_pop200_run2.mat
- Prob.C/Results/Case1PA_CO_LW_IVSW_TS10A_2_pop200_run20.mat
- Prob.C/Results/Case1PA_CO_LW_IVSW_TS10A_2_pop200_run3.mat
- Prob.C/Results/Case1PA_CO_LW_IVSW_TS10A_2_pop200_run4.mat
- Prob.C/Results/Case1PA_CO_LW_IVSW_TS10A_2_pop200_run5.mat
- Prob.C/Results/Case1PA_CO_LW_IVSW_TS10A_2_pop200_run6.mat
- Prob.C/Results/Case1PA_CO_LW_IVSW_TS10A_2_pop200_run7.mat
- Prob.C/Results/Case1PA_CO_LW_IVSW_TS10A_2_pop200_run8.mat
- Prob.C/Results/Case1PA_CO_LW_IVSW_TS10A_2_pop200_run9.mat
- Prob.C/Results/Case1PA_CO_LW_IV_TS10A_2_pop200_run1.mat
- Prob.C/Results/Case1PA_CO_LW_IV_TS10A_2_pop200_run10.mat
- Prob.C/Results/Case1PA_CO_LW_IV_TS10A_2_pop200_run11.mat
- Prob.C/Results/Case1PA_CO_LW_IV_TS10A_2_pop200_run12.mat
- Prob.C/Results/Case1PA_CO_LW_IV_TS10A_2_pop200_run13.mat
- Prob.C/Results/Case1PA_CO_LW_IV_TS10A_2_pop200_run14.mat
- Prob.C/Results/Case1PA_CO_LW_IV_TS10A_2_pop200_run15.mat
- Prob.C/Results/Case1PA_CO_LW_IV_TS10A_2_pop200_run16.mat
- Prob.C/Results/Case1PA_CO_LW_IV_TS10A_2_pop200_run17.mat
- Prob.C/Results/Case1PA_CO_LW_IV_TS10A_2_pop200_run18.mat
- Prob.C/Results/Case1PA_CO_LW_IV_TS10A_2_pop200_run19.mat
- Prob.C/Results/Case1PA_CO_LW_IV_TS10A_2_pop200_run2.mat
- Prob.C/Results/Case1PA_CO_LW_IV_TS10A_2_pop200_run20.mat
- Prob.C/Results/Case1PA_CO_LW_IV_TS10A_2_pop200_run3.mat
- Prob.C/Results/Case1PA_CO_LW_IV_TS10A_2_pop200_run4.mat
- Prob.C/Results/Case1PA_CO_LW_IV_TS10A_2_pop200_run5.mat
- Prob.C/Results/Case1PA_CO_LW_IV_TS10A_2_pop200_run6.mat
- Prob.C/Results/Case1PA_CO_LW_IV_TS10A_2_pop200_run7.mat
- Prob.C/Results/Case1PA_CO_LW_IV_TS10A_2_pop200_run8.mat
- Prob.C/Results/Case1PA_CO_LW_IV_TS10A_2_pop200_run9.mat
- Prob.C/Results/Case1PA_CO_LW_SW_TS10A_2_pop200_run1.mat
- Prob.C/Results/Case1PA_CO_LW_SW_TS10A_2_pop200_run10.mat
- Prob.C/Results/Case1PA_CO_LW_SW_TS10A_2_pop200_run11.mat
- Prob.C/Results/Case1PA_CO_LW_SW_TS10A_2_pop200_run12.mat
- Prob.C/Results/Case1PA_CO_LW_SW_TS10A_2_pop200_run13.mat
- Prob.C/Results/Case1PA_CO_LW_SW_TS10A_2_pop200_run14.mat
- Prob.C/Results/Case1PA_CO_LW_SW_TS10A_2_pop200_run15.mat
- Prob.C/Results/Case1PA_CO_LW_SW_TS10A_2_pop200_run16.mat
- Prob.C/Results/Case1PA_CO_LW_SW_TS10A_2_pop200_run17.mat
- Prob.C/Results/Case1PA_CO_LW_SW_TS10A_2_pop200_run18.mat
- Prob.C/Results/Case1PA_CO_LW_SW_TS10A_2_pop200_run19.mat
- Prob.C/Results/Case1PA_CO_LW_SW_TS10A_2_pop200_run2.mat
- Prob.C/Results/Case1PA_CO_LW_SW_TS10A_2_pop200_run20.mat
- Prob.C/Results/Case1PA_CO_LW_SW_TS10A_2_pop200_run3.mat
- Prob.C/Results/Case1PA_CO_LW_SW_TS10A_2_pop200_run4.mat
- Prob.C/Results/Case1PA_CO_LW_SW_TS10A_2_pop200_run5.mat
- Prob.C/Results/Case1PA_CO_LW_SW_TS10A_2_pop200_run6.mat
- Prob.C/Results/Case1PA_CO_LW_SW_TS10A_2_pop200_run7.mat
- Prob.C/Results/Case1PA_CO_LW_SW_TS10A_2_pop200_run8.mat
- Prob.C/Results/Case1PA_CO_LW_SW_TS10A_2_pop200_run9.mat
- Prob.C/Source Code/
- Prob.C/Source Code/Astarcost1.mat
- Prob.C/Source Code/EncodingLW.mat
- Prob.C/Source Code/fitfunction_2013TBLW.m
- Prob.C/Source Code/GA_2013TBLW_ALL_TS10APRO.m
- Prob.C/Source Code/GA_2013TBLW_DP_TS10APRO.m
- Prob.C/Source Code/GA_2013TBLW_IS_TS10APRO.m
- Prob.C/Source Code/GA_2013TBLW_IVDP_TS10APRO.m
- Prob.C/Source Code/GA_2013TBLW_IVIS_TS10APRO.m
- Prob.C/Source Code/GA_2013TBLW_IVSW_TS10APRO.m
- Prob.C/Source Code/GA_2013TBLW_IV_TS10APRO.m
- Prob.C/Source Code/GA_2013TBLW_SW_TS10APRO.m
- Prob.C/Source Code/main.m
- Prob.C/Source Code/mapget2013.m
- Prob.C/Source Code/mp2013.mat
- Prob.C/Source Code/newmap.fig
- Prob.C/Source Code/randbreaksdiss.m
- Prob.C/Source Code/show_solution.m
