# Supplementary material for: Performance impact of mutation operators of a subpopulation-based genetic algorithm for multi-robot task allocation problems
Source: Springerplus. 2016 Aug 18;5(1):1361. doi: 10.1186/s40064-016-3027-2 (PMC4990531; doi:10.1186/s40064-016-3027-2)
Supplement: Supplementary file 1 — 10.1186/s40064-016-3027-2 The implementation of the subpopulation-based genetic algorithm and test results for solving Prob.C can be downloaded from https://figshare.com/s/752db35c921eea01f988. [file 40064_2016_3027_MOESM1_ESM.zip › Prob.C/Source Code/fitfunction_2013TBLW.m]

function [fit DETER inforcl flg_inf] = fitfunction_2013TBLW(clrow,clbk)
% fitness function of GA for single- & two- robot tasks
% input: individual, breakpoint  
% output: fitness, path for each robot including waiting time, genes

% infeasible solution 2 ====limited for <=3robots
%
%% modify infeasible solution + mode choose
% inforcl=zeros(3,num_cluster); % save the info for each cluster [cluster;robot;cluster_opposite]
    %                                                              [tmprte;Mrob; Sqcl;]
% DETER = cell(num_r,6);  % 1= determined task index
%                         % 2= new id for subcluster mapped to cluster
%                         % 3= SorC
%                         % 4= [start end] of new id
%                         % 5= [arrivingtime;leavingtime,waitingtime]
%                         % 6= Rmod = mode in each new id

global Msubcluster num_sub_cluster dismess
global num_cotask flag_MR num_t task num_r distantt distanrt

flg_inf=0;
dttt = distantt(:,:,1);
drtt = distanrt(:,:,1);

tmprte = clrow; % route
tmpbrk = clbk; % breaks
tmprng = [[1 tmpbrk+1];[tmpbrk num_sub_cluster]]';

%% modify infeasible solution
inforcl=zeros(3,num_sub_cluster); % save the info for each cluster [cluster;robot;cluster_opposite]
inforcl(1,:)=tmprte;
%% mode choose
DETER = cell(num_r,6);  % 1= determined task index
                        % 2= new id for subcluster mapped to cluster
                        % 3= SorC
                        % 4= [start end] of new id
                        % 5= [arrivingtime;leavingtime,waitingtime]
                        % 6= Rmod = mode in each new id

coip2=[]; %zeros(num_cotask,2); % [robot IP1 IP2]
for s = 1:num_r
    % only for ordered tasks in one subcluster
    M=Msubcluster{tmprte(tmprng(s,1)),1}; % first task
    sizm=size(M,2);
    if sizm>1
        [sv sc]=min([drtt(s,M(1,1)) drtt(s,M(1,sizm))]);
        if sc==2
            M = fliplr(M);
        end
        coip2=[coip2;s M(1,1) M(1,2)]; 
    end
    DETER{s,1}=M(1,1); 
    
    for i = tmprng(s,1)+1:tmprng(s,2)
        M=Msubcluster{tmprte(i),1}; % first task
        sizm=size(M,2);
        if sizm>1
            [sv sc]=min([dttt(s,M(1,1)) dttt(s,M(1,sizm))]);
            if sc==2
                M = fliplr(M);
            end
            coip2=[coip2;s M(1,1) M(1,2)]; 
        end
        DETER{s,1}= [DETER{s,1} M(1,1)]; % [path]
    end
    
    DETER{s,3} = task(DETER{s,1}',4)'; % SorC
end
%% waiting time
Compid=cell(num_r,1);
for s = 1:num_r % cost
    M = DETER{s,1};
    siz = size(M,2); 
    cost=zeros(3,siz+1); % [arriving time; leaving time; waiting time] for each task (initial)

    cost(1,1) = drtt(s,M(1,1)); % Add Start Distance
    cost(2,1) = cost(1,1)+ dismess(1,M(1,1)); 
    for k = 2:siz
        cost(1,k) = cost(2,k-1) + dttt(M(1,k-1),M(1,k));
        cost(2,k) = cost(1,k)+dismess(1,M(1,k));
    end
    cost(1,siz+1) = cost(2,siz) + drtt(s,M(1,siz)); % Add End Distance
    DETER{s,5}=cost;
    Compid{s,1}=ones(1,siz);
end

DET=DETER(:,3);
for i = 1:num_cotask
    dd=zeros(num_r,3); % save rte_id, IP1 and arriving time of the first co_task / each robot
    for s = 1:num_r 
        [r c]=find(DET{s,1}); 
        if isempty(c)
            dd(s,:)=inf;
        else
            dd(s,1)=c(1);
            dd(s,2)=DETER{s,1}(1,c(1));
            dd(s,3)=DETER{s,5}(1,c(1));
        end
    end
    [v1 r1]=min(dd(:,3)); % [col_of_IP1 R]
    [r c]=find(coip2(:,2)==dd(r1,2)); 
    IP2=coip2(r,3);
    Compid{r1,1}(1,1:dd(r1,1))=0;
    DET{r1,1}(1,dd(r1,1))=0;
    
    coipn=ones(num_r,3)*inf; % record which robot * which neighbor * cost execute the IP2 
    for j=1:num_r
        if j~=r1
            lastd=[inf inf inf];
            if dd(j,1)==inf
                [r c]=find(Compid{j,1}>0); % compare route(1 to co_task_id)
                lp=size(Compid{j,1},2);
            else
                [r c]=find(Compid{j,1}(1,1:dd(j,1))>0); % compare route(1 to co_task_id)
                lp=dd(j,1);
            end
            
            if isempty(c)
                v2=DETER{j,5}(2,size(Compid{j,1},2))+dttt(DETER{j,1}(1,size(Compid{j,1},2)),IP2);
                lastd=[size(Compid{j,1},2)+1 v1-v2 v2]; % if positive = j wait
            else
                for k=c(1):lp % IP2 will be insert before k
                    if k==1
                        v2=drtt(j,IP2); 
                    else
                        v2=DETER{j,5}(2,k-1)+dttt(DETER{j,1}(1,k-1),IP2); 
                    end
                    curd=[k v1-v2 v2]; % if positive = j wait
                    if abs(lastd(1,2))<abs(curd(1,2))
                        break
                    else
                        lastd=curd;
                    end
                end
                
            end
            coipn(j,:)=lastd;
        end
    end
    [w r2]=min(abs(coipn(:,2)));
    Compid{r2,1}(1,1:coipn(r2,1)-1)=0;
    Compid{r2,1}=[Compid{r2,1}(1,1:coipn(r2,1)-1) 0 Compid{r2,1}(1,coipn(r2,1):size(Compid{r2,1},2))];
    DETER{r2,1}=[DETER{r2,1}(1,1:coipn(r2,1)-1) IP2 DETER{r2,1}(1,coipn(r2,1):size(DETER{r2,1},2))];
    DET{r2,1}=[DET{r2,1}(1,1:coipn(r2,1)-1) 0 DET{r2,1}(1,coipn(r2,1):size(DET{r2,1},2))];
    
    if coipn(r2,1)< size(DETER{r2,1},2)
        if coipn(r2,2)<0 % r1 wait
            DETER{r1,5}(1,dd(r1,1)+1:size(DETER{r1,5},2))=DETER{r1,5}(1,dd(r1,1)+1:size(DETER{r1,5},2))+abs(coipn(r2,2));
            DETER{r1,5}(2,dd(r1,1):size(DETER{r1,5},2))=DETER{r1,5}(2,dd(r1,1):size(DETER{r1,5},2))+abs(coipn(r2,2));
            DETER{r1,5}(3,dd(r1,1))=abs(coipn(r2,2));
            dabs=DETER{r2,5}(1,coipn(r2,1));
            M=[coipn(r2,3);coipn(r2,3)+dismess(1,IP2);0];
            DETER{r2,5}=[DETER{r2,5}(:,1:coipn(r2,1)-1) M DETER{r2,5}(:,coipn(r2,1):size(DETER{r2,5},2))];
            DETER{r2,5}(1,:)=[DETER{r2,5}(1,1:coipn(r2,1)) DETER{r2,5}(1,coipn(r2,1)+1:size(DETER{r2,5},2))-dabs+DETER{r2,5}(2,coipn(r2,1))+dttt(IP2,DETER{r2,1}(1,coipn(r2,1)+1))];
            DETER{r2,5}(2,:)=[DETER{r2,5}(2,1:coipn(r2,1)) DETER{r2,5}(2,coipn(r2,1)+1:size(DETER{r2,5},2))-dabs+DETER{r2,5}(1,coipn(r2,1)+1)];
            DETER{r2,5}(3,:)=[DETER{r2,5}(3,1:coipn(r2,1)) DETER{r2,5}(3,coipn(r2,1)+1:size(DETER{r2,5},2))];
        else % r2 wait
            dabs=DETER{r2,5}(1,coipn(r2,1));
            M=[coipn(r2,3);coipn(r2,3)+dismess(1,IP2)+coipn(r2,2);coipn(r2,2)];
            DETER{r2,5}=[DETER{r2,5}(:,1:coipn(r2,1)-1) M DETER{r2,5}(:,coipn(r2,1):size(DETER{r2,5},2))];
            DETER{r2,5}(1,:)=[DETER{r2,5}(1,1:coipn(r2,1)) DETER{r2,5}(1,coipn(r2,1)+1:size(DETER{r2,5},2))-dabs+DETER{r2,5}(2,coipn(r2,1))+dttt(IP2,DETER{r2,1}(1,coipn(r2,1)+1))];
            DETER{r2,5}(2,:)=[DETER{r2,5}(2,1:coipn(r2,1)) DETER{r2,5}(2,coipn(r2,1)+1:size(DETER{r2,5},2))-dabs+DETER{r2,5}(1,coipn(r2,1)+1)];
            DETER{r2,5}(3,:)=[DETER{r2,5}(3,1:coipn(r2,1)) DETER{r2,5}(3,coipn(r2,1)+1:size(DETER{r2,5},2))];
        end
    else
        if coipn(r2,2)<0 % r1 wait
            DETER{r1,5}(1,dd(r1,1)+1:size(DETER{r1,5},2))=DETER{r1,5}(1,dd(r1,1)+1:size(DETER{r1,5},2))+abs(coipn(r2,2));
            DETER{r1,5}(2,dd(r1,1):size(DETER{r1,5},2))=DETER{r1,5}(2,dd(r1,1):size(DETER{r1,5},2))+abs(coipn(r2,2));
            DETER{r1,5}(3,dd(r1,1))=abs(coipn(r2,2));
%             dabs=DETER{r2,5}(1,coipn(r2,1));
            M=[coipn(r2,3);coipn(r2,3)+dismess(1,IP2);0];
            DETER{r2,5}=[DETER{r2,5}(:,1:coipn(r2,1)-1) M];
            DETER{r2,5}=[DETER{r2,5}(:,1:coipn(r2,1)-1) [DETER{r2,5}(2,coipn(r2,1))+drtt(r2,IP2);0;0]];
        else % r2 wait
%             dabs=DETER{r2,5}(1,coipn(r2,1));
            M=[coipn(r2,3);coipn(r2,3)+dismess(1,IP2)+coipn(r2,2);coipn(r2,2)];
            DETER{r2,5}=[DETER{r2,5}(:,1:coipn(r2,1)-1) M];
            DETER{r2,5}=[DETER{r2,5}(:,1:coipn(r2,1)-1) [DETER{r2,5}(2,coipn(r2,1))+drtt(r2,IP2);0;0]];
        end
    end
end

cost=zeros(1,num_r);
for s = 1:num_r
    M = DETER{s,5};
    siz = size(M,2); 
    cost(1,s)=M(1,siz); % [arriving time; leaving time; waiting time] for each task (initial)
end

for s=1:num_r 
    DETER{s,3} = task(DETER{s,1}',4)'; % SorC
    DETER{s,2} = task(DETER{s,1}',4)'; % for example
end

fit=[-max(cost) max(cost) sum(cost) cost]; % [fitness time fuel r1...rmCOST]

% [fit DETER] = fitfunc_2013(DETER);
end
