# Supplementary material for: Performance impact of mutation operators of a subpopulation-based genetic algorithm for multi-robot task allocation problems
Source: Springerplus. 2016 Aug 18;5(1):1361. doi: 10.1186/s40064-016-3027-2 (PMC4990531; doi:10.1186/s40064-016-3027-2)
Supplement: Supplementary file 1 — 10.1186/s40064-016-3027-2 The implementation of the subpopulation-based genetic algorithm and test results for solving Prob.C can be downloaded from https://figshare.com/s/752db35c921eea01f988. [file 40064_2016_3027_MOESM1_ESM.zip › Prob.C/Source Code/GA_2013TBLW_ALL_TS10APRO.m]

function GA_2013TBLW_ALL_TS10APRO()
% Multi Robot Task Allocation(MRTA) using Genetic Algorithm (GA)
% for cooperative-task
% elistism selection

global optval num_r glob_iter brk_bound num_sub_cluster OPT_PATH best_iter casename codingname IDFILENO pop_size num_iter PRO

% GALSTIME=0; % GA LS time
tic
Nspop = 10; % number of individuals in sub-population
num_brks = num_r-1; % Initializations for Route Break Point Selection
% Run the GA
onehistory = zeros(num_iter,5); % [besttime bestdistance averagePoptime averageinfeas]
new_pop_rte = zeros(pop_size,num_sub_cluster);
new_pop_brk = zeros(pop_size,num_brks);
% Initialize the Populations
load(sprintf('Case%sCO_ini_%s_pop%d_run%d.mat',casename{IDFILENO(1)},codingname{IDFILENO(2)},pop_size,glob_iter),'OPT_PATH','optval','best_iter','opt_rte','opt_brk','brk_bound','pop_rte','pop_brk','f');

DPATH = cell(pop_size,1);
infocl = cell(pop_size,1);
flag_infeas = ones(pop_size,1);

onehistory(1,:)=[optval(2) optval(3) mean(f(:,2)) min(f(:,2)) max(f(:,2))];


for iter = 2:num_iter
%     DPATH = cell(pop_size,1);
    % Genetic Algorithm Operators
    rand_groupitng = randperm(pop_size);
    for p = Nspop:Nspop:pop_size
        rtes = pop_rte(rand_groupitng(p-Nspop+1:p),:);
        brks = pop_brk(rand_groupitng(p-Nspop+1:p),:);
        fits = f(rand_groupitng(p-Nspop+1:p),:);
        
        [new_pop_rte(p-Nspop+1:p,:),new_pop_brk(p-Nspop+1:p,:)] = newpopulation_ALL_TS10A(rtes,brks,fits); % elitism selection, two elits
        
    end % end for ---generate a new population
    pop_rte = new_pop_rte;
    pop_brk = new_pop_brk;
    
    % Evaluate Members of the Population
%     f = zeros(pop_size,3+num_r); % store fitness value (+ cost of each robot) of one solution in each population

    for p = 1:pop_size
        [f(p,:) DPATH{p,:} infocl{p,1} flag_infeas(p,:)]= fitfunction_2013TBLW(pop_rte(p,:),pop_brk(p,:));
        pop_rte(p,:)=infocl{p,1}(1,:);
    end % end for -- evaluate population
    
      % Find the Best Route in the Population
    [fitmax,inr] = max(f(:,1)); 
   
     if fitmax >= optval(1)
%         if fitmax == optval(1)
        if abs(fitmax-optval(1))<0.0001
            if  f(inr,3)< optval(3) 
                optval = f(inr,:);
                best_iter = iter;  
                opt_rte = pop_rte(inr,:);
                opt_brk = pop_brk(inr,:);
                OPT_PATH = DPATH{inr,:};
            end
        else
            optval = f(inr,:);
            best_iter = iter;
            opt_rte = pop_rte(inr,:);
            opt_brk = pop_brk(inr,:);
            OPT_PATH = DPATH{inr,:};
        end
    end % end if ---display the best population 
    onehistory(iter,:)=[optval(2) optval(3) mean(f(:,2)) min(f(:,2)) max(f(:,2))];
    brk_bound = mean([brk_bound;opt_brk]);
end % end GA
GALSTIME=toc;
OPT_Record={OPT_PATH,opt_rte,opt_brk,optval,best_iter};
save(sprintf('Case%sPA_CO_%s_ALL_TS10A_%d_pop%d_run%d.mat',casename{IDFILENO(1)},codingname{IDFILENO(2)},PRO*10,pop_size,glob_iter),'onehistory','OPT_Record','GALSTIME');

function [tmp_rte,tmp_brk] = newpopulation_ALL_TS10A(rtes,brks,fits)
% New Population generated
% elitism selection

[row1,col1]=size(rtes);
[row2,col2]=size(brks);

tmp_rte = zeros(row1,col1);
tmp_brk = zeros(row2,col2);
fp=fits(:,2);
[ignore,idb] = min(fp);

    tmp_rte(1,:) = rtes(idb,:);
    tmp_brk(1,:) = brks(idb,:);
fp(idb)=inf;
for pit = 2:2 % the second best
    [ignore,idb2] = min(fp);
    tmp_rte(pit,:) = rtes(idb2,:);
    tmp_brk(pit,:) = brks(idb2,:);
    fp(idb2)=inf;
end

     % for mutation
for pu = 3:10
    tmp_rte(pu,:) = rtes(idb,:);
    tmp_brk(pu,:) = brks(idb,:);
end
    % Flip - SW
    for pu=3:4
        ins_pts = sort(ceil(col1*rand(1,2)));
        I = ins_pts(1); J = ins_pts(2);
        tmp_rte(pu,[I J]) = tmp_rte(pu,[J I]);
        if rand<PRO
            tmp_brk(pu,:) = randbreaksdiss(col1);
        end
    end
    for pu=5:6%IS
        ins_pts = sort(ceil(col1*rand(1,2)));
        I = ins_pts(1); J = ins_pts(2);
        tmp_rte(pu,I:J) = tmp_rte(pu,[I+1:J I]);
        if rand<PRO
            tmp_brk(pu,:) = randbreaksdiss(col1);
        end
    end
    for pu=7:8%IV
        ins_pts = sort(ceil(col1*rand(1,2)));
        I = ins_pts(1); J = ins_pts(2);
        tmp_rte(pu,I:J) = fliplr(tmp_rte(pu,I:J));
        if rand<PRO
            tmp_brk(pu,:) = randbreaksdiss(col1);
        end
    end
    for pu=9:10%DP
        siz=0;
        while siz==0
            ins_pts = sort(ceil(col1*rand(1,2)));
            I = ins_pts(1); 
            J = ins_pts(2);
            M1=tmp_rte(pu,I:J);
            M2=[tmp_rte(pu,1:I-1) tmp_rte(pu,J+1:col1)];
            siz=size(M2,2);
        end
        ins=randperm(siz);
        K = ins(1,1);
        tmp_rte(pu,:)=[M2(1,1:K) M1 M2(1,K+1:siz)];
        if rand<PRO
            tmp_brk(pu,:) = randbreaksdiss(col1);
        end
    end    
end

end % end the whole function
