# Supplementary material for: Performance impact of mutation operators of a subpopulation-based genetic algorithm for multi-robot task allocation problems
Source: Springerplus. 2016 Aug 18;5(1):1361. doi: 10.1186/s40064-016-3027-2 (PMC4990531; doi:10.1186/s40064-016-3027-2)
Supplement: Supplementary file 1 — 10.1186/s40064-016-3027-2 The implementation of the subpopulation-based genetic algorithm and test results for solving Prob.C can be downloaded from https://figshare.com/s/752db35c921eea01f988. [file 40064_2016_3027_MOESM1_ESM.zip › Prob.C/Source Code/main.m]

%%%%%%%%%%%%%%%%%%%%%%%%%%%%%%%%%%%%%%%%%%%%%%%%%%%%%%%%%%%%%%%%%%%%%%%%%
% GA
% 21-12-2013 LC
% single-robot task, two-robot task
% fitness is maximum - negative
%%%%%%%%%%%%%%%%%%%%%%%%%%%%%%%%%%%%%%%%%%%%%%%%%%%%%%%%%%%%%%%%%%%%%%%%%%
    clc  % Clear Command Window
    clear all; % clear all objects in the MATLAB workspace 
    close all;  % close current figure
    addpath(genpath(pwd)); % Add current folder and its subfolders to the search path
    %%%%%%%%%%%%%%%%%%%%%%%%%%%%%%%%%%%%%%%%%%%%%%%%%%%%%%%%%%%%%%%%%%%%%%%%%%
    global glob_iter OPT_PATH flag_MR distantt distanrt best_iter xy_t ctt crt casename codingname IDFILENO pop_size num_iter PRO
    global cluster_mode cluster_opposite cluster_Ntask num_cluster 
    global Msubcluster num_sub_cluster subcluster_Ntask subcluster subc2cluster Record_BEST  Task_SubC_MainC sub_cluster_opposite
    
    casename = {'1','2','3','4','1e','1x3','2m'};
    codingname = {'SB','LW','NT','WSC','HSC','AAP','AAS','LIA'};
 %% 
    flag_MR=1; % with or without two-robot tasks
    mapget2013(); 
    nloop=20;
    Caseid = 1;
    IDFILENO = [Caseid 2];
    load(sprintf('Astarcost%s.mat',casename{IDFILENO(1)}));
    load(sprintf('Encoding%s.mat',codingname{IDFILENO(2)}));
    pop_size = 200;
    num_iter = 10000;
    

    PRO=0.2;   
    for glob_iter=1:nloop
        % GA_2013TBLW_SW_TS10APRO();
        % GA_2013TBLW_IS_TS10APRO();
        GA_2013TBLW_IV_TS10APRO(); % display the process of GA in the end
        % GA_2013TBLW_DP_TS10APRO();
        % GA_2013TBLW_IVSW_TS10APRO();
        % GA_2013TBLW_IVIS_TS10APRO();
        % GA_2013TBLW_IVDP_TS10APRO();
        % GA_2013TBLW_ALL_TS10APRO();
    end

show_solution;
