# Supplementary material for: Performance impact of mutation operators of a subpopulation-based genetic algorithm for multi-robot task allocation problems
Source: Springerplus. 2016 Aug 18;5(1):1361. doi: 10.1186/s40064-016-3027-2 (PMC4990531; doi:10.1186/s40064-016-3027-2)
Supplement: Supplementary file 1 — 10.1186/s40064-016-3027-2 The implementation of the subpopulation-based genetic algorithm and test results for solving Prob.C can be downloaded from https://figshare.com/s/752db35c921eea01f988. [file 40064_2016_3027_MOESM1_ESM.zip › Prob.C/Source Code/mapget2013.m]

function mapget2013()
% function get data from mp4.mat file ('task','xarea', 'robot'(xarea are inadmissible areas))
% load the map figure
% show cooperative link (two inspeciton positions drawn in line)

global xy_t num_t xy_r num_r hfig num_cotask dismess xarea task flag_MR cotask_opposite

load('mp2013.mat'); % load data from test.mat

hfig = hgload('newmap.fig'); % show inspection area in figure 
hold on

xy_r=robot; num_r = size(robot,1);
xy_t =task(:,1:2); num_t = size(task,1);
dismess=task(:,3)';

SorC=task(:,4); num_cotask = max(SorC);
cotask_opposite = zeros(num_cotask,2);

if flag_MR
for i = 1:num_cotask
    [CO_task, col]=find(SorC==i);
    plot([xy_t(CO_task(1),1)+0.5 xy_t(CO_task(2),1)+0.5],[xy_t(CO_task(1),2)+0.5 xy_t(CO_task(2),2)+0.5],'--','MarkerFaceColor','b','LineWidth',2);
    cotask_opposite(i,:)=[CO_task(1) CO_task(2)];
end
end

end
