# Supplementary material for: Performance impact of mutation operators of a subpopulation-based genetic algorithm for multi-robot task allocation problems
Source: Springerplus. 2016 Aug 18;5(1):1361. doi: 10.1186/s40064-016-3027-2 (PMC4990531; doi:10.1186/s40064-016-3027-2)
Supplement: Supplementary file 1 — 10.1186/s40064-016-3027-2 The implementation of the subpopulation-based genetic algorithm and test results for solving Prob.C can be downloaded from https://figshare.com/s/752db35c921eea01f988. [file 40064_2016_3027_MOESM1_ESM.zip › Prob.C/Source Code/randbreaksdiss.m]

function breaks = randbreaksdiss(nip)
    % Generate Random Set of Break Points  
    global brk_bound
    %dev=sqrt(0.05*numt);
    dev=0.03*nip;
    breaks= sort(round(normrnd(brk_bound,dev))); % Normal random numbers
    N=size(breaks,2);
    while breaks(1,1)<1 || breaks(1,N)>nip-1 || breaks(1,1)==breaks(1,N)
        breaks= round(brk_bound); % directly round
    end
end % end function breaks
