# Supplementary material for: Performance impact of mutation operators of a subpopulation-based genetic algorithm for multi-robot task allocation problems
Source: Springerplus. 2016 Aug 18;5(1):1361. doi: 10.1186/s40064-016-3027-2 (PMC4990531; doi:10.1186/s40064-016-3027-2)
Supplement: Supplementary file 1 — 10.1186/s40064-016-3027-2 The implementation of the subpopulation-based genetic algorithm and test results for solving Prob.C can be downloaded from https://figshare.com/s/752db35c921eea01f988. [file 40064_2016_3027_MOESM1_ESM.zip › Prob.C/Source Code/show_solution.m]

function show_solution
% Show the final solution
global xy_r num_r hfig optval xy_t ctt crt OPT_PATH flag_MR

set(hfig,'Name','Path Planning','Numbertitle','off');
title(sprintf('Completion Time = %1.2f \n(Blue = %1.2f, Magenta  = %1.2f, Green = %1.2f)',optval(1,2),optval(1,4),optval(1,5),optval(1,6)),'Color','black','FontSize',18);
%%%%%%%%%%%%%%%%%%%%%%%%%%%%%%%%%%%%%%%%%%%%%%%%%%%%%%%%%%%%
% the definition of color ----same to the GA
clr = [ 0 0 1; 1 0 1; 0 1 0;1 0 0; 0 1 1];
if num_r > 5
    clr = hsv(num_r);
end
%%%%%%%%%%%%%%%%%%%%%%%%%%%%%%%%%%%%%%%%%%%%%%%%%%%%%%%%%%%%
DETER = OPT_PATH;
for s = 1:num_r
    path = DETER{s,1}(1,:);
    n = size(path,2);
    if n>0
    optimal_path = crt{s,path(1,1)};
    plot(optimal_path(:,1)+0.5,optimal_path(:,2)+0.5,'.-','LineWidth',3,'Color',clr(s,:));  % start point
    hold on
    for i = 1:n-1
        optimal_path = ctt{path(1,i),path(1,i+1)};
        plot(optimal_path(:,1)+0.5,optimal_path(:,2)+0.5,'.-','Color',clr(s,:));
    end
        optimal_path = crt{s,path(1,n)};
        optimal_path=flipud(optimal_path); % flipud -- from start to end
        plot(optimal_path(:,1)+0.5,optimal_path(:,2)+0.5,'.-','LineWidth',2,'Color',clr(s,:)); 
        plot(xy_r(s,1)+0.5,xy_r(s,2)+0.5,'ko');
    end
    for i=1:n
%         text(xy_t(path(1,i),1)+0.5,xy_t(path(1,i),2)-0.5,sprintf('%d',i),'color',clr(s,:));
    end
    
    if flag_MR
        [r, c, v]=find(DETER{s,5}(3,:)); % waiting time
        for i=1:size(c,2)
            text(xy_t(path(r(i),c(i)),1)+0.1,xy_t(path(r(i),c(i)),2)-0.3,sprintf('W=%1.4f',v(i)),'FontAngle','Italic','FontWeight','bold','color','k');
%             text(xy_t(path(r(i),c(i)),1)+0.1,xy_t(path(r(i),c(i)),2)-0.3,sprintf('W=%1.4f',v(i)),'FontAngle','Italic','FontWeight','bold','color',clr(s,:));
        end
    end
end
legend off
set(gca,'FontSize',18)
end
